# Supplementary material for: A Systematic Review of Design of Electrodes and Interfaces for Non-Contact and Capacitive Biomedical Measurements: Terminology, Electrical Model, and System Analysis
Source: Sensors (Basel). 2026 Feb 22;26(4):1374. doi: 10.3390/s26041374 (PMC12944335; doi:10.3390/s26041374)
Supplement: Supplementary file 1 [file sensors-26-01374-s001.zip]

Archive with 1 entries (1 files):
- sensors-3934601-supplementary.pdf
